# Supplementary material for: IFN-γ-independent immune markers of Mycobacterium tuberculosis exposure
Source: Nat Med. 2019 May 20;25(6):977–87. doi: 10.1038/s41591-019-0441-3 (PMC6559862; doi:10.1038/s41591-019-0441-3)
Supplement: Supplementary file 3 — Supplementary data including demographics, clinical characteristics, antibody, and T cell data. [file 41591_2019_441_MOESM3_ESM.xlsx]

## Sheet: Key
diagnosis		dx
Classification		order
demographics		bmi
		age_phase1
		age_phase2
		sex
		QFT_gold_avg-nil
		BCG
		TST_phase1
		TST_phase2
		ped_risk
		adult_risk
PPD NK degran		ppd.cd107a.100.c
		ppd.ifng.100.c
		ppd.mip1b.100.c
PPD ADNP		ppd.adnp.1000.280654
ESAT6/CFP10 ADCP		esat6cfp10.adcp.100
PPD ADCP		ppd.adcp.10000
IgG ELISA		igg.elisa
Luminex subclasses and isotypes		pneumo.igg.auc
		rsv.igg.auc
		ppd.igg.auc
		rubella.igg.auc
		lam.igg.auc
		flu.igg.auc
		tetanus.igg.auc
		groes.igg.auc
		hspx.igg.auc
		ag85.igg.auc
		esat6.cfp10.igg.auc
		vzv.igg.auc
		cmv.igg.auc
		cl.igg.100
		ps.igg.100
		b2gp1.igg.100
		cl.igm.10
		ps.igm.10
		b2gp1.igm.10
		ppd.igg1.1000
		tetanus.igg1.1000
		flu.igg1.1000
		cfp10.esat6.igg1.1000
		ppd.igg2.10
		esat6.igg2.10
		cfp10.igg2.10
		flu.igg2.10
		ppd.igg3.1000
		tetanus.igg3.1000
		glu.igg3.1000
		cfp10.esat6.igg3.1000
		ppd.igg4.10
		esat6.igg4.10
		cfp10.igg4.10
		flu.igg4.10
		PPD_IgG1_2
		Flu_IgG1_2
		PPD_IgG1_3
		Flu_IgG1_3
		PPD_IgG1_4
		Flu_IgG1_4
		PPD_IgG2_3
		Flu_IgG2_3
		PPD_IgG3_4
		Flu_IgG3_4
		pneumo.igm.auc
		rsv.igm.auc
		ppd.igm.auc
		rubella.igm.auc
		lam.igm.auc
		flu.igm.auc
		tetanus.igm.auc
		groes.igm.auc
		hspx.igm.auc
		ag85.igm.auc
		esat6.cfp10.igm.auc
		vzv.igm.auc
		cmv.igm.auc
		pneumo.iga1.auc
		rsv.iga1.auc
		ppd.iga1.auc
		lam.iga1.auc
		flu.iga1.auc
		tetanus.iga1.auc
		groes.iga1.auc
		hspx.iga1.auc
		ag85.iga1.auc
		rubella.iga1.auc
		esat6.cfp10.iga1.auc
		vzv.iga1.auc
		cmv.iga1.auc
		ppd.iga2.5
		esat6.iga2.5
		flu.iga2.5
		cfp10.iga2.5
		gp140.iga2.5
FcR allele variant luminex		PPD.FcR.3AF
		LAM.FcR.3AF
		Flu.FcR.3AF
		Tetanus.FcR.3AF
		GroES.FcR.3AF
		HspX.FcR.3AF
		Esat6.CFP10.FcR.3AF
		VZV.FcR.3AF
		CMV.FcR.3AF
		Rubella.FcR.3AF
		PPD.FcR.3AV
		LAM.FcR.3AV
		Flu.FcR.3AV
		Tetanus.FcR.3AV
		GroES.FcR.3AV
		HspX.FcR.3AV
		Esat6.CFP10.FcR.3AV
		VZV.FcR.3AV
		CMV.FcR.3AV
		Rubella.FcR.3AF
		PPD.FcR.2AH
		LAM.FcR.2AH
		Flu.FcR.2AH
		Tetanus.FcR.2AH
		GroES.FcR.2AH
		HspX.FcR.2AH
		Esat6.CFP10.FcR.2AH
		VZV.FcR.2AH
		CMV.FcR.2AH
		Rubella.FcR.2AH
		Ag85.FcR.2AR
		PPD.FcR.2AR
		Tetanus.FcR.2AR
		LAM.FcR.2AR
		Flu.FcR.2AR
		GroES.FcR.2AR
		HspX.FcR.2AR
		Pneumovax.FcR.2AR
		ESAT6/CFP10.FcR.2AR
		VZV.FcR.2AR
		CMV.FcR.2AR
		Rubella.FcR.2AR
PPD IgG glycans		PPD.G0*
		PPD.G0F
		PPD.G0B
		PPD.G0FB
		PPD.G1.1
		PPD.G1.2
		PPD.G1B.1
		PPD.G1B.2
		PPD.G1F
		PPD.G1F.G1FB
		PPD.G1S1
		PPD.G1S1F
		PPD.G1FB.G2
		PPD.G2F
		PPD.G2B
		PPD.G2FB
		PPD.G2S1
		PPD.G2S1F
		PPD.G2S1B
		PPD.G2S1FB
		PPD.G2S2FB
		PPD.G2S2F
		PPD.G2S2B
Flu IgG glycans		Flu.G2S2F
		Flu.G1S1
		Flu.G1S1F
		Flu.G2S1
		Flu.G2S1F
		Flu.G0
		Flu.G0B
		Flu.G0F
		Flu.G1_1
		Flu.G1_2
		Flu.G0FB
		Flu.G1B_1
		Flu.G1B_2
		Flu.G1F
		Flu.G1F_G1FB
		Flu.G1FB_G2
		Flu.G2B
		Flu.G2F
		Flu.G2FB
bulk IgG glycans		G2S2F
		G1S1
		G1S1F
		G2S1
		G2S1F
		G0
		G0B
		G0F
		G1_1
		G1_2
		G0FB
		G1B_1
		G1B_2
		G1F
		G1F_G1FB
		G1FB_G2
		G2B
		G2F
		G2FB

## Sheet: Sheet1
dx	order	bmi	age_phase1	age_phase2	sex	QFT_gold_avg-nil	BCG	TST_phase1	TST_phase2	ped_risk	adult_risk	ppd.cd107a.100.c	ppd.ifng.100.c	ppd.mip1b.100.c	ppd.adnp.1000.280654	esat6cfp10.adcp.100	ppd.adcp.10000	igg.elisa	pneumo.igg.auc	rsv.igg.auc	ppd.igg.auc	rubella.igg.auc	lam.igg.auc	flu.igg.auc	tetanus.igg.auc	groes.igg.auc	hspx.igg.auc	ag85.igg.auc	esat6.cfp10.igg.auc	vzv.igg.auc	cmv.igg.auc	cl.igg.100	ps.igg.100	b2gp1.igg.100	cl.igm.10	ps.igm.10	b2gp1.igm.10	ppd.igg1.1000	tetanus.igg1.1000	flu.igg1.1000	cfp10.esat6.igg1.1000	ppd.igg2.10	esat6.igg2.10	cfp10.igg2.10	flu.igg2.10	ppd.igg3.1000	tetanus.igg3.1000	glu.igg3.1000	cfp10.esat6.igg3.1000
LTB	2	19.2706	16	29	1	7.93333	0	18.1	18.1	#NULL!	5	0.33	0.27	7.94	57.9463	55.9607		13.1142	212110680	201645300	1011560	24353820	4399580	48852000	303808080	1792880	978860	4047080	3734620	7415840	8840840	5.5	6.5	13	680.5	863.5	5766.5	180.75	86086	1175.25	456.75	86.5	97.5	131	148.5	155.75	191	109	231.25
RSTR	1	20.6343	30	44	1	-0.00333333	0	0	0	#NULL!	7	0.37	0.31	8.63	58.2112	53.1393	6.93031	5.79864	121828240	261264780	1478220	52516700	31144640	73394520	26227940	1733840	1076800	1804100	7419700	98840100	22033160	4.5	10.5	15.5	115.75	261.75	1052.75	431	7561.25	4827.5	673	102.75	98.75	136.5	150.75	165.75	161.75	130	113
LTB	2	21.3673	22	34	1	1.36	0	19.6	14.2	#NULL!	6	0.43	0.32	11.8	57.6944	52.0641	14.0131	9.22455	111312680	99968320	938680	121871020	32795960	217683680	1661500	623620	899380	1561800	1082440	70487400	4715220	10	12	17	793.25	754	11915	271.75	517.75	23038.5	252.75	92.25	92.5	136.5	148.75	141	136.75	123.25	86.25
LTB	2	22.4609	19	33	1	8.02667	0	19.4	17.1	#NULL!	5	0.95	0.34	18.7	92.9272	55.2916	16.6622	14.7286	53224920	234800280	1033560	75361700	11864140	90644400	1206340	13993440	904800	1612100	4829840	8854700	7602620	5.25	29	15.5	3227.5	3077	14254	190.25	279.5	3779.25	232.25	99.5	89	130.25	147.25	170.5	196	400.25	141.25
LTB	2	16.986	10	22	0	9.53	0	14.8	#NULL!	5	#NULL!	0.43	0.3	15.4	74.6087	48.6735	11.2575	7.95535	277636080	344483500	1301420	107119820	37787640	145549080	18391400	6363420	1154760	2385960	8852460	34863880	30667480	5	7.5	12	209	194.75	660.25	228	2715.25	3364.75	272.5	77.75	96	135.5	165	133.75	136.25	97.75	81.75
LTB	2	16.8663	14	31	1	0.916667	0	22.8	18.2	6	#NULL!	0.35	0.29	12.9	70.576	54.9956	7.1264	14.0552	77527580	205810380	1382140	121257960	35271520	153324720	26050880	1162500	1347900	2199240	3611880	15477540	17070300	4.75	8.5	103	299	293.75	14420.5	190	8730.25	6845.75	243.5	90.75	97.25	136	172.5	166.5	242	267.75	147.5
LTB	2	21.4525	15	25	1	5.50333	0	16.2	16.7	#NULL!	6	0.33	0.18	12.7	85.931	51.7037	7.70487	10.2397	48201520	197243480	1064900	59330020	16139300	100063000	1445120	1122360	900700	1439840	1336640	6908280	8036400	4	7.5	10	189.75	238.25	419.75	223.75	365.5	2346	228.5	93.5	96.5	132.25	155.5	166.75	150	108.5	103
RSTR	1	19.7975	49	58	0	0.00333333	0	0	0	#NULL!	6	0.3	0.22	9.75	67.7438	60.2786	9.87904	5.33038	37897920	367881940	839020	106888460	16099500	42795240	26637740	660280	776160	1041400	837500	1745740	4838000	6	8	23.5	171	282	1366	280.5	2823.75	5402.75	389.75	87.75	97	134	146.5	181	198	127.25	140
RSTR	1	16.0575	10	18	1	-0.7	0	0	0	6	#NULL!	0.32	0.27	9.67	67.5585	57.3538	11.6532	8.86566	81374560	124875380	936500	52261000	37420880	223623860	1325060	856600	897760	1521100	1260380	5829600	5113240	5.75	9	8.5	1077	735.75	2451.5	301	499.25	10499.2	339	79.25	97.5	137.5	156.75	152.25	166.25	152.25	108.75
LTB	2	26.0938	38	46	0	10	0	17.9	13.6	#NULL!	6	0.32	0.28	10.5	65.458	65.5994		11.9669	58747760	269365380	1115920	89085600	7230920	27609900	147185120	691780	997920	1766420	1389220	25593780	12801880	6	10	40.5	1153.75	2850.75	18813	163.5	19431	813.75	124.25	86.5	97.25	133.25	152.5	145.75	208	107.5	101
LTB	2	21.6263	14	18	0	9.37333	0	12.5	15.2	6	#NULL!	0.39	0.19	11	55.2192	58.5199	15.9148	13.9777	97858100	386112020	917440	819600	41881320	207136340	1998520	822520	829020	1210400	1277260	9467500	14668940	5.75	8	34.5	1331.75	1297.25	3312.75	159.25	605	11561.8	143.5	113.75	100	136	150.5	121	138.75	269.75	100.75
RSTR	1	17.3232	14	18	0	0.00666667	0	0	0	6	#NULL!	0.41	0.54	13.1	71.2579	87.6571	13.5081	15.1524	439441000	251055880	1532040	168639940	37916180	79922200	23912760	1139160	1393140	2411300	5681780	8487160	24669900	6.5	9.25	15.5	752.5	1358.75	2352.25	342	7604.25	5859	736.25	102	103.5	139.5	192	199.75	227.75	125	207.25
RSTR	1	23.6128	18	21	0	0.02	0	0	0	#NULL!	6	0.46	0.59	11.4	57.3842	60.466	21.5864	15.2424	321065920	246440280	1519260	211500100	48120260	95283780	261265740	679020	1350040	2284660	4494480	843220	51770080	5.5	8.5	10	3087.5	4159.25	3905.75	495.75	70302.5	8308	1302.5	87	96.5	134.5	149.5	176.75	231.75	293.75	178.5
RSTR	1	22.8988	21	24	0	0.025	0	0	#NULL!	#NULL!	9	0.43	0.69	12.7	59.1381	55.0676	18.9518	13.9857	239413580	344818980	1014360	44891220	23789740	107144040	1420500	1142720	963180	6303400	7105520	33450480	31420240	6.5	9.5	15	2274.75	2501	4492.5	331	3094	8459	406.75	86.5	90.75	132.5	146.5	197	225.5	141.75	179.75
RSTR	1	26.6389	36	39	0	0	0	0	0	#NULL!	6	0.31	0.32	8.05	58.8042	53.4136	9.92544	12.2699	49038280	133114100	1671560	30484840	45219880	56240600	39091260	13087780	1492240	2671680	1605740	11978920	46773440	4.5	9.5	11.5	1279.75	1265	2745.75	3064.75	16129.2	7000.75	4047.25	97.75	107	139.5	214.5	165	192	119.75	148.75
RSTR	1	16.1048	10	22	1	-0.0433333	1	0	0	6	#NULL!	0.97	3.32	13.1	67.6405	48.0845	8.57894	15.8018	95385840	158963680	1357860	69769680	26836860	90126080	3416520	1203100	1109640	2217600	1920760	3392180	32281820	5.25	8.5	41	3729.5	3237.5	3412.5	841.5	1783	7435.25	948.75	80.75	94.5	136	151	142	171	117.5	127
RSTR	1	25.6129	16	29	0	0.0133333	1	0	0	#NULL!	5	0.38	0.5	6.96	50.0249	50.556	15.4791	18.5851	70601400	262330000	1808320	91060000	16448320	75821840	2577860	1589160	1704440	2884080	3616420	13317120	34011240	4.75	9	9	763.25	1147.75	1446.75	705.5	811.25	6976	1037	85.5	94	136.5	146.5	329	405.75	239	353.5
RSTR	1	21.4908	16	29	1	-0.0233333	1	0	0	#NULL!	5	0.46	0.56	8.8	64.7698	54.6888	10.8163	10.6988	67089500	169662980	1478920	40746240	9399340	288532460	1482160	6004680	1245660	2631280	3667420	61608860	7539200	5.5	10	11.75	248.25	236	521.5	672	715.5	28749	996	82	92	137.5	157.75	272.25	282	421.25	270.75
LTB	2	18.8889	3	15	1	1.83333	1	15.3	8	7	#NULL!	0.63	0.52	17	91.7721	51.1602	8.75342	11.3983	248244620	156856300	1878260	244853160	34317880	204764340	4113600	1163960	1705980	2724160	2476260	34967600	9628580	9.5	12	53	473	726.25	2632.25	218.25	787.5	7442.75	230.75	95.5	103.5	139.5	165.75	180.5	196.25	133.75	162.25
RSTR	1	15.858	10	22	0	0	1	3	0	5	#NULL!	0.26	0.3	7.01	56.248	58.6059	8.08416	14.3093	123201840	230540480	1337080	58290760	17259280	173438160	4867600	1362440	1044800	2228960	2067100	13148740	20011600	5	9.5	10	221.25	180.25	1053	686.75	2280.25	15668.2	702.25	85.75	93.25	133	147.5	162.25	161	118	123.5
LTB	2	12.1607	8	20	1	1.30667	1	10.9	19.2	5	#NULL!	1.1	0.36	19.6	79.4678	78.6053	18.4046	16.3931	138895500	354624020	1152740	25933760	22659300	192057560	2515340	804620	1026020	1618460	1197160	2685440	7269760	5	7.5	8.5	628.25	880.5	5979.5	298.75	660	10666.2	349.5	91	98.5	135.75	169	176.5	187.25	244.75	135
RSTR	1	16.5155	4	16	1	-0.0133333	1	0	5.8	6	#NULL!	0.43	0.4	8.68	49.778	51.7963	12.899	12.6698	98545520	295794000	1747980	56967020	7748380	397185520	9919540	8385460	1589660	7713920	2621460	79412220	25641360	5.5	8.5	16.5	173.25	199.75	704	352.5	13023.5	19131.5	449.25	95.25	97.5	141.5	151.5	307.25	406.5	441.75	365.25
LTB	2	18.3249	15	27	1	0.76	1	13.5	13.3	#NULL!	6	0.96	3.73	15.3	67.2205	46.803	11.1564	17.3968	50586540	192047640	1440040	120302220	7986800	53631700	2104520	12901100	1332340	2228500	7806320	60915720	12737920	4	7	10	1285.75	4025	2217	301.75	706.5	3961	386.25	85.75	96.75	140.5	188.25	143	157.75	110.5	101.75
RSTR	1	15.3846	8	19	1	0.00333333	1	0	0	8	#NULL!	0.45	1.14	8.65	80.1229	57.3274	5.5499	12.287	242720440	169335200	1067100	938920	37943700	58626120	2206900	1464960	999040	1651980	2638200	6954180	11583700	6.5	8	13	607	792.5	1456.5	410	1237.25	4395.5	542.5	78.25	95	137	163.25	173	184.5	119.25	135.25
LTB	2	16.2	4	15	1	1.84	1	18.4	17.2	8	#NULL!	0.47	0.27	11.1	58.0567	46.7478	9.86372	11.2935	127128360	246073320	1659380	71126160	87100620	153513040	5982360	756300	1538400	2367200	4805420	20588160	23113920	5.5	7.75	10.5	876.25	2100.75	5847.5	308.5	2443	13863	404.75	118.75	99	136.5	160.5	194	250.25	316	212
RSTR	1	13.2785	10	21	0	-0.0466667	1	0	0	6	#NULL!	0.92	0.69	14.7	90.633	65.193	9.70993	12.4613	19020440	313077980	2054300	245560480	12930260	325919600	3751860	14783060	1772120	2658020	3816360	56972780	8575800	11	14	17.5	554.25	904	24002.2	550	1347	25770	578.5	83.25	95.5	140.5	157.5	140.5	148.5	117.5	98.25
LTB	2	21.5181	13	24	0	9.41333	1	16.2	16	7	#NULL!	0.42	0.39	9.63	47.88	44.2453	10.4601	18.216	102519320	328723080	1408540	114205940	37442040	139882880	138668700	2577500	1230360	2056880	2818840	39638840	18681000	5.5	8.5	71.5	1027.5	914.25	6768.75	297	42360.2	8366.5	234.25	89.5	92.25	134.5	153	179.75	211.75	166.5	136
RSTR	1	13.0054	7	16	1	-0.00666667	1	0	0	7	#NULL!	0.36	0.38	10.4	65.8952	59.5729	11.1762	10.5598	59789580	258796620	1703220	169278820	22383800	127922220	2392840	844380	1484100	2505380	2382760	25589080	4806380	6.25	8.5	16	600	528	3644.5	364	802.5	9253.75	534.75	85.25	93	134.5	147.5	131.25	144	104	92.75
LTB	2	18.615	13	23	1	0.59	1	9.9	13.9	5	#NULL!	0.9	0.41	19.5	94.7366	66.0719	16.4775	14.7639	16407440	240902440	2433540	256932140	17031740	206748860	170733500	9655720	1949560	4460200	13956420	44956360	81724460	5.5	9	14	7258.25	13725	11040	320.5	36707	5548	389.25	82.5	94.25	137.5	152	215.75	231.75	163.25	149.5
RSTR	1	15.808	10	20	1	0.00333333	1	0	0	7	#NULL!	0.46	0.74	11	65.2117	60.8109	8.73624	8.17638	47875900	174700100	1701060	260931500	38203940	185227560	104548180	992620	1456960	2248800	2157520	70247480	7159020	7	9.5	53.5	381.5	419.75	1711.5	445.5	33036.2	12844.8	503	87.25	98.75	138	184	137.25	143	101.25	80.25
LTB	2	14.8897	8	18	1	3.735	1	17.4	#NULL!	7	#NULL!	0.3	0.4	11.8	77.7514	66.0205	9.11744	14.1372	98372600	130491980	959640	105765300	6166720	148994980	122393280	1197060	899840	1997360	5372040	17690820	22808140	5.25	9	11	642.25	730	6108.75	263.75	38920	11617	415.25	79.25	95.25	135.25	188.5	141.5	160	147.75	97.5
RSTR	1	14.4099	6	15	1	-0.02	1	0	0	5	#NULL!	0.37	0.21	9.38	59.3476	62.7944	8.525	7.34468	79098040	126022820	1294340	37692460	9301680	88116420	1901800	699700	1282520	2500980	1955440	853240	17316780	6	9.5	16.5	303.5	702.5	6737.25	382.5	642.75	4031.75	704.75	84.5	92	136.75	155.5	130.25	145.5	111	93
LTB	2	17.6392	10	19	1	9.01333	1	15	17.5	6	#NULL!	0.9	0.41	15.5	79.5195	61.6809		12.4237	138150900	261298960	2265520	199739320	6848080	57799500	5193740	4024220	2333680	8768100	7122760	1797980	82531880	4.5	8.5	42.5	3208	9032.5	1602.75	227.5	483.5	2759.75	229.5	87.75	97.5	139.5	152.75	284.75	262	167.25	231
LTB	2	14.1322	6	15	0	5.92333	1	13.7	20.6	7	#NULL!	0.31	0.18	8.01	58.8941	46.5861	11.581	13.3113	70446500	89387300	1051260	64422200	12177120	50745440	1260820	878960	1021680	1938760	2321980	5935380	3284780	5.5	9	83	909.25	1049.25	5254.5	177.5	378	4245	236	110.75	239.25	138.25	159	145.75	142.75	105	100.5
RSTR	1	16.8896	12	19	1	0	1	0	0	6	#NULL!	0.37	0.34	8.54	48.472	50.2813	10.6428	12.4294	41500260	215484560	1202260	81781640	19792420	93904880	1262360	509620	1140840	1660860	1767180	18087940	11340100	5	10	10	189.5	229.5	1174	412.5	565	11215.2	857	103	97.5	131	149.5	249	314.5	261	260.75
RSTR	1	16.3734	10	18	0	0.00333333	1	2.9	0	6	#NULL!	0.41	0.67	9.1	80.3595	53.7432	6.22336	9.60735	149535660	272695840	1396980	131163180	17537380	235152600	1421260	1057500	1255360	1974860	4427600	51495760	15054680	6	9	13.5	548.75	896.75	5847.25	404.25	418.5	19621.2	673	84	98	135.5	151.5	149.25	165	549	131
LTB	2	19.6052	17	26	1	4.74333	1	15.1	19.7	#NULL!	7	0.44	0.49	9.75	59.5434	40.8346	14.4046	13.4491	286932240	228313060	2367840	157518440	19591420	85852720	3737180	19347740	1936800	3206920	3674620	8817620	11708820	8.75	10	17.5	695.25	2625	4152.75	178	434.5	5611.5	430	88.25	102.25	143.25	203.5	162.25	176.5	108.5	123.25
RSTR	1	16.1614	11	20	1	-0.176667	1	5.1	0	5	#NULL!	1.06	0.3	18.3	68.2539	55.7363	15.8919	12.2756	39541480	145766680	1872640	14979140	15907420	90107940	490347240	14147320	1744700	2325140	7951420	28820380	26091740	7	13.5	13.5	1221	1490.5	5508	525	111983	6522	651.25	86.5	96	136	147.25	231.75	439.5	163.5	246
LTB	2	17.5764	48	56	0	1.55333	1	10.1	12.6	#NULL!	6	0.25	0.21	14.2	77.5786	66.3955	14.7577	14.3856	26825800	125434760	830120	27631820	3360140	43673440	67990620	1085780	774880	1979380	2072960	2824180	50774920	5.5	8.5	18	499	494.5	6252	342.5	16701.5	2408.5	349	85	99.5	139.5	149.75	191.5	221	131.75	158.25
RSTR	1	16.8377	8	16	1	0.00666667	1	0	0	5	#NULL!	0.51	0.69	14	65.5371	55.9854	14.1945	10.9916	220435360	159824340	1024740	100931480	18455560	88999880	2602120	859820	886840	1511720	2139160	3140600	11120200	5.25	9	74.25	538.25	584.5	20340	307.5	1139.75	4890	352	92.5	92.25	137.75	152	211.25	219	177.5	183
LTB	2	27.4901	28	37	0	8.34333	1	24.3	0	#NULL!	9	0.44	0.38	10.9	69.9344	53.2247	12.5319	7.26038	27115940	121117880	821240	109916060	5554180	46133440	36307400	712760	763660	1167700	2479440	2995680	7028360	5	8.5	11	342.5	950.5	2682.5	148	7181.5	5412	116	87.25	95	139	188	119.5	187	94.5	73
RSTR	1	13.43	7	15	1	0.00666667	1	0	0	6	#NULL!	0.35	0.25	11.5	70.2776	62.4289	18.037	9.91155	63120760	253887920	1327720	192445540	17676400	187514140	2233320	7880080	1208380	2110700	2644100	71329900	12752620	4.5	8.75	10.5	1523	1123	4108.5	380.5	1009.25	11322.2	652	87.25	119.5	132.5	149.5	127.75	128.5	291.5	78.5
LTB	2	14.6518	11	18	1	8.165	1	17	#NULL!	5	#NULL!	0.31	0.17	8.01	65.6241	50.2338	9.57082	11.5362	123361500	288386900	1785620	123899020	38842400	93138880	2474320	1308600	1049560	1745160	1193740	32008580	3179240	4.5	9	9	704	920	1360.5	285.75	1012.5	8951	260	116.75	96	135	183.75	160	193.5	133.75	125.5
LTB	2	18.8735	16	24	1	10	1	19.4	21	#NULL!	6	0.53	0.61	16.8	69.96	51.1863	21.197	10.177	240192240	451640480	1805800	1068140	36774120	233612180	2407320	2028580	1520080	15239780	3826860	36684440	18466900	5.5	10	19.25	3481	4514.75	5055.25	407	874.75	14832	448.5	104.75	106.75	144	266.75	223.5	266	191.5	198.5
LTB	2	20.7609	24	31	1	2.60667	1	15.9	17.5	#NULL!	6	1.06	0.21	19.4	79.5628	66.577	12.9394	14.0085	60393720	203839880	1735340	137863480	39743080	92147160	128912000	3824140	1599840	2994360	10116240	6431340	10893380	5.5	11.5	626.5	494	2249.5	11751.2	258.75	29423.5	4221.5	322.5	100.75	105.25	142.5	172.5	190.5	212.25	190.25	198.75
LTB	2	17.449	14	21	0	0.76	1	16.2	20.3	6	#NULL!	0.41	0.57	12.6	59.1747	72.0899	15.5257	12.3121	102168800	149947760	1046080	171420180	11680660	163794920	168308400	2773600	960760	1656340	1304780	31375860	9318280	7.75	8	11.25	1688.5	2054	5353	240.5	25626	10469.5	322.5	81.25	92	133.5	162.5	171	234.25	158.75	150
LTB	2	22.2334	16	23	0	1.55	1	17.1	15.2	#NULL!	6	0.4	0.4	11.1	71.0973	51.0041	18.6963	13.7134	82872820	255186980	1160020	96949600	9916080	149711100	411588520	1501820	1066040	2368940	1734840	13284940	10555540	6	7.75	25.5	3700	4509.5	4178	175.75	93237.2	6101	213.5	80.5	96.5	138.5	186.5	181	944.25	119.75	146.75
LTB	2	15.8267	13	20	0	4.22667	1	16.4	14.2	7	#NULL!	0.4	0.17	12.7	81.3642	60.7881	17.1912	11.698	104925780	101440960	1554980	142728860	12090460	170300880	8822180	1289420	1366000	3981680	2318620	15109300	7929000	5.25	8.75	16	639.25	866.5	6212.25	174	2456	6199.25	219	83	93	136	151	209	229	437.25	196.25
RSTR	1	23.6312	21	28	1	-0.0166667	1	0	0	#NULL!	5	0.76	0.66	17.2	75.0845	54.4507	15.3272	16.3179	290822020	305045380	1979360	79719120	12336780	123849520	2830780	23797620	1565800	2416940	2829080	60418440	11638920	7.25	9.5	12.5	1116.75	1180	1308	533	793	7470.25	687.25	85.5	90	136	392	212.5	263.5	132.5	203.5
LTB	2	14.2419	8	15	1	10	1	19	20.7	6	#NULL!	0.38	0.33	10.4	46.7492	48.6766	12.3027	13.2714	137634400	250786080	1250660	162502360	6320200	105076240	1985780	1674060	1088680	1843040	2801880	8635980	4918340	5.5	9.25	12.5	349.75	755	2203.5	236	583.25	9709.25	230.25	83	94.5	135.25	143	177.25	213.5	113	165
RSTR	1	15.5271	11	18	1	-0.01	1	0	0	6	#NULL!	0.52	0.67	12.5	86.6915	52.0788	19.0592	11.0566	191199100	137315220	1281400	193403040	22240480	102680560	4315560	1123720	1166500	2112900	5550900	2155760	34211460	5.25	9.5	16.5	478	551.5	4363	326	3007	8583.25	797	100	97	134.5	348.5	155.75	163.75	114	120
LTB	2	13.9059	10	15	0	9.04	1	16.4	16.3	6	#NULL!	1.91	0.27	20	84.6653	67.1104	12.4048	14.4323	42829860	197428740	2385580	65742100	1431220	93443860	2189280	18219620	1545700	4348160	10329500	14150300	62089380	5.75	10.75	44	1219.25	2455	5275	467.25	375.25	2234.5	410	81.5	104	137.25	150.5	213	232.75	158.75	331.75
RSTR	1	17.531	13	18	0	-0.00333333	1	0	0	5	#NULL!	0.68	0.41	14.5	78.7789	69.6491	16.8354	11.4303	20723620	229914380	1485440	136025060	24706600	182779740	1758100	1835920	1310940	2150140	5203320	21289860	23388720	6	8.75	17.5	592.25	714.5	4929.25	1076.75	1217	11034	1524.5	87.25	90.5	137	145.75	203.5	220.75	167	195
RSTR	1	16.9668	19	24	0	-0.00333333	1	0	0	#NULL!	5	0.81	0.21	15.5	85.631	107.66	18.2106	13.0663	239119460	192300740	2190140	77371740	11260060	63332020	162009020	11113560	1664180	3337020	4419120	28255400	41921300	8.75	11.5	43	8753.25	6480.5	9512.5	577.5	30345	4426.25	737	88.75	94.25	136.75	158.5	361.25	352.25	156.25	268
RSTR	1	17.7604	13	18	1	0.00333333	1	0	0	5	#NULL!	0.28	0.34	12.1	81.2955	63.0593	11.0347	11.9361	74811540	221279860	1453640	99449000	37582560	108280220	1811820	896360	1367580	1914760	2544600	23079720	24987620	6	7	10.5	390	591	2902	383.5	2622.5	10134.5	458.75	85.75	102	139	180.5	148.25	164.75	110	122
LTB	2	14.5562	10	15	1	4.29	1	18.6	20.8	6	#NULL!	0.34	0.15	9.12	60.4344	56.5923	5.0687	18.3151	249687160	85024200	1410340	857020	8960100	92873920	122090680	954500	1360820	2613640	2831740	4676320	41573240	5.5	10.25	10.5	1100	1664.5	15919	157	29596	5173.25	252.25	83	89.5	134.5	152	148.75	170	147.5	115.25
RSTR	1	32.0198	34	39	0	-0.0233333	1	0	0	#NULL!	8	0.43	0.33	8.91	61.5428	57.5651	11.718	12.0774	146886840	168096180	1325820	72919580	47266040	181187280	94082440	2225720	1218040	2412320	6113700	27437940	19007220	5.5	16.5	22.5	2569	3178	17054	365.75	9277	17153.5	464.75	114.5	106.5	148	170.5	180.5	211.75	118.5	140.25
RSTR	1	21.953	18	22	1	-0.05	1	0	0	#NULL!	7	0.48	0.82	11.8	67.8749	44.0567	6.28716	11.5841	262585580	307552220	2038640	129357940	52448960	156959980	48495900	3609940	1660300	2962040	4239500	31550900	16279240	4.75	8	12	458.5	388.25	6485.5	459.25	17198	8939.25	401	105	99	133	150	209.75	240.25	136.5	195.5
LTB	2	27.1484	24	28	0	1.13333	1	17.5	11.3	#NULL!	9	0.34	0.72	10.8	83.4669	55.1311	11.4791	14.8311														6.5	9	19	777.5	603	3262	345	98279.8	5263	490.5	96	104.5	142	153	218	243.25	132.5	222.5
RSTR	1	17.9634	18	21	1	-0.00333333	1	0	0	#NULL!	7	0.45	0.22	10.8	66.6266	58.3597	14.075	7.29	176631560	194921300	834640	57432080	9957740	123656300	964040	961360	754860	1110640	2203740	24449640	5843780	6	8.5	10	352.5	288.5	1263	207	4037	5703	255.5	95.75	99	131.75	163.25	187.5	197.75	141.25	164.75
LTB	2	18.6555	12	15	0	4.31	1	10.5	12.7	6	#NULL!	0.57	0.58	13.3	61.0714	57.6517	8.6559	12.9911	104666720	157244860	1455140	205137180	62645600	179912820	1580540	1084360	1198760	1863680	2794380	16221780	42614840	3	9.5	9	1765.25	1695.75	5204.5	213.75	249.5	10839	549.25	164	97.25	140	198.5	125.5	138.75	128.75	74.75
LTB	2	20.3857	16	19	0	2.76667	1	15.6	17.7	#NULL!	6	0.71	0.29	15.7	79.4035	55.7035	9.6594	12.0945														8	32	16.5	3780	10304	9670.75	229.5	8028	13102.8	363.5	143	98	135	160.75	202	220.75	172	168.5
LTB	2	17.9111	13	16	0	10	1	11.5	18.6	7	#NULL!	0.37	0.31	13.1	88.5894	54.82	7.74774	15.6377														7.75	9	159.5	6240.25	4311	5230.5	258.75	80830.8	12357.8	298	96	94.5	135	158.75	137.5	251	134.5	89.5
RSTR	1	15.8894	12	15	1	0	1	0	5.2	6	#NULL!	0.22	0.26	8.15	49.7495	54.7479	7.16925	14.1703	120906200	195690560	1641020	181153540	12413140	168887320	194004840	2504660	1216640	2028220	3313060	23684600	24801000	4.5	7.5	13.5	2770.5	2567	16154.2	332.5	49770.8	8630.5	512.5	103.5	101.5	144	152.25	156.5	176.25	306.5	123
RSTR	1	15.7244	3	15	1	0	#NULL!	0	0	8	#NULL!	0.55	0.96	9.83	81.8275	42.3302	8.54962	14.3868	91999460	176666660	1995220	211852060	50885840	82425700	4525980	722360	1900200	3296160	4160040	34433160	9360580	5.5	11	14	420.5	766.5	898.5	410	988.75	7264.5	503.25	90.5	97	140.5	148.75	261.5	262	1232	237.5
RSTR	1	14.8697	9	21	0	-0.0866667	#NULL!	0	0	5	#NULL!	0.42	0.54	7.96	44.7919	45.445	12.5836	15.7186	91527840	269048260	1652560	174478920	14029300	221233120	27739100	1240960	1586780	2294980	1738960	11477180	18212720	5	9	18.5	635	716.75	4254.75	337.5	11297.8	14592.5	372.25	98	97	139	196.25	356	468.75	459.5	418.5
RSTR	1	15.625	8	20	1	0.02	#NULL!	0	0	7	#NULL!	0.38	0.25	9.97	76.5348	53.6542	12.1628	10.7615	127755340	420310460	2216240	155126120	4432740	157511540	2691080	21979460	2092760	3807860	5365720	26000620	5520800	7.5	10.5	13	259.25	409.75	681	712.75	1594.75	13636.5	983.25	86	97.5	137.75	148.5	193.5	226.5	191.25	140
LTB	2	16.6919	8	17	1	10	#NULL!	18.7	19.7	7	#NULL!	0.25	0.22	10.4	77.248	61.6367	9.98844	8.09435	40749740	101672180	970600	120125200	4994880	70683880	283751200	1086120	883580	1431360	1743060	6404460	6711740	6.5	11	16.5	102	138	1582	235.25	59411.5	3339.5	221	84.5	93.75	134	155.25	141	189	104	103.5
LTB	2	14.6849	6	15	1	8.34667	#NULL!	16	18.3	6	#NULL!	0.39	0.32	11.9	76.7224	59.0258	22.5698	15.534	36551980	158627800	1305420	126399040	2902180	68034580	1534800	1818800	1212060	1966400	2371000	42907580	17996200	6	9	254	1377.25	1119.75	3716	236.5	603	3004.25	324	78	92	135.75	146.5	127.5	148.25	268.75	83
RSTR	1	16.8886	14	22	0	-0.00333333	#NULL!	0	0	5	#NULL!	0.47	0.47	13.5	79.2194	60.1733	7.47478	11.6946	130536560	244007560	1151440	62658240	21511380	125292100	8473540	1866980	1069340	1865360	3470060	14201260	29748380	6	9	18	1114	1465.75	5383.25	382.75	3845.25	5552.5	484.75	88.75	94.5	138.75	187	151.5	174.5	110	119.25
RSTR	1	24.3646	13	20	0	0.106667	#NULL!	0	7.3	6	#NULL!	0.17	0.2	8.84	66.1939	67.2651	13.0317	8.49425	112613680	155742760	919700	804420	34533620	161538220	990600	1293200	859740	1356480	4011840	24438480	42297440	5.5	9	11.5	667.25	651.25	1791.75	891.5	908.25	10164.5	1123.5	93.5	101.5	133	186	122.5	140.75	95.75	84
RSTR	1	19.3061	17	25	1	0	#NULL!	0	0	#NULL!	5	0.23	0.21	8.09	48.0816	53.8346	10.0257	13.661	24897720	257949040	1223660	78492640	10848200	82172120	315997020	970600	1144240	1778420	2839200	16770680	5451240	4	8	9	1177.5	2188	3702	376.5	82092.5	9721.25	549.75	82.75	97	135.75	194	140	189.5	117.25	114
LTB	2	21.2878	14	22	1	10	#NULL!	21.7	13.8	7	#NULL!	0.37	0.34	12.1	73.7192	55.62	10.3306	14.3742	111975060	188297980	1429160	109574440	81250080	53672860	1874740	2471120	1231920	1971600	2190180	20333520	10228480	7.5	9.5	14	100	190	458	304	545	2951.75	337.75	102.75	102.5	141	156	144.75	153.25	124	93.25
LTB	2	13.5044	9	17	1	10	#NULL!	14.9	16.1	7	#NULL!	0.4	0.33	14.1	78.8255	65.0397	12.3309	10.1633	24114320	129732660	1479760	163821820	3838420	195917020	67043380	1550900	1262820	2254440	8096560	44912380	4051200	5.5	9.5	11	648.25	1542.5	1289.5	197.5	9670.25	7109.5	189.25	82.75	92	139	144	180.5	181.5	112.25	133.75
RSTR	1	20.3813	20	27	1	0.01	#NULL!	0	0	#NULL!	5	0.48	0.4	9.65	74.7659	45.4045	8.2248	11.3437	103955200	166413500	1170680	87855900	10933860	178128440	1190160	20169820	1098760	1627020	1923860	3234960	11710600	4	10.25	10.5	923.25	480.5	4996.25	448.75	479.75	18751.5	477	96.5	111.5	144.5	184.5	203	226	877.75	232.75
RSTR	1	28.052	26	33	0	-0.00333333	#NULL!	0	0	#NULL!	9	0.58	0.81	13.5	83.8672	67.0049	6.82157	12.2084	44660480	194865160	1377120	98774460	21957920	91760080	107698840	1725600	1080320	1836280	12795420	34776840	10809720	5.5	10.5	14.5	1033.5	964.75	1940.5	356.25	38280.2	10147.2	361	91.75	95.5	147	158.25	163.25	307	131.5	117.5
LTB	2	34.7842	37	44	0	10	#NULL!	16.9	16.8	#NULL!	8	0.42	0.22	8.13	66.8885	45.256	12.2552	11.06														8	8.5	10	1113.5	2038	5336	154.25	13245.8	9435.25	139.5	83.25	93.5	138.5	195.5	120.75	276.5	100.25	81.5
LTB	2	16.4286	10	17	1	10	#NULL!	18.1	20	7	#NULL!	0.31	0.4	11.4	72.0809	68.0283	8.73936	10.7501	32439880	377941200	2160100	146116200	173783240	161255020	2593460	3610260	1877920	3377360	4868880	74560420	6263780	8.75	9.75	20	633	803.5	7529.5	266.25	250.5	8176	263	78.75	100	136	150.75	169.25	161.5	161	139.5
RSTR	1	21.1884	25	28	0	0.226667	#NULL!	0	0	#NULL!	9	0.42	0.3	13.1	60.2375	56.5211	16.9459	8.17638	22231000	182800500	916560	65092460	7460760	130861560	410827760	621420	874060	1772260	7623480	25999820	18631380	6	11	10	1421.75	1427.25	9758.5	380	96337.5	18797.5	546	79.75	93	132.75	149	178	201.25	150.5	180
[truncated: 148 more columns]
